# Supplementary material for: Consumption of Breast Milk Is Associated with Decreased Prevalence of Autism in Fragile X Syndrome
Source: Nutrients. 2021 May 24;13(6):1785. doi: 10.3390/nu13061785 (PMC8225095; doi:10.3390/nu13061785)
Supplement: Supplementary file 1 [file nutrients-13-01785-s001.zip]

Archive with 1 entries (1 files):
- nutrients-1202237-supplementary.pdf
